# Supplementary material for: Pertussis clinical case definition: Time for change in developing countries?
Source: PLoS One. 2019 Jul 10;14(7):e0219534. doi: 10.1371/journal.pone.0219534 (PMC6619773; doi:10.1371/journal.pone.0219534)
Supplement: S1 Dataset — (XLSX) [file pone.0219534.s001.xlsx]

## Sheet: Dataset
Nasopharyngeal aspiration for Bordetella pertussis result	1. Sex	2. Age (months)	2.1 DPT Immunization	2.1.1 Doses of DPT completed	2.3 Contact with respiratory illness person	2.3.1 Where is the contact from	2.3.1.1 household contact	3.1 Cough	3.1.1 Duration of cough	3.1.2 Prolong/ Paroxysmal cough	3.2 Facial congestion	3.3 Shortness of breath	3.4 Fever	3.4.1 Duration of fever	3.5 Apnoea	3.6 Cyanosis	3.7 Poor oral intake	3.8 Post tussive vomiting	3.9 Sleep disturbances as perceived by mother	3.10 Previous antimicrobial treatment	6.1 Antibiotic	6.2 Family members treated	8.3 Mortality
Negative	Male	3	Yes	1st dose	Yes	babysitter & her children		Yes	3-7 days	No	No	Yes	Yes	≥ 3 days	No	No	No	Yes	No	Yes	Yes	No	No
Negative	Female	2	Yes	1st dose	Yes	household	siblings	Yes	< 3 days	No	No	No	Yes	< 3 days	No	No	No	No	No	No	Yes	No	No
Negative	Female	1	No		Yes	household	siblings	Yes	> 14 days	Yes	Yes	Yes	No		No	No	Yes	Yes	No	No	Yes	No	No
Negative	Female	1	Yes	1st dose	No			Yes	> 14 days	Yes	Yes	Yes	No		No	No	No	Yes	No	No	Yes	No
Positive	Male	2	Yes	1st dose	Yes	household	brother had history of taking nebulizer	Yes	8-14 days	Yes	Yes	No	No		No	No	No	No	No	No	Yes	No	No
Negative	Female	0.4	No		No			Yes	< 3 days	No	No	No	Yes	< 3 days	No	No	No	No	No	Yes	Yes	No	No
Negative	Female	8	Yes	3rd dose	Yes	household	siblings	Yes	3-7 days	Yes	No	Yes	Yes	≥ 3 days	No	No	Yes	Yes	Yes	No	Yes	No
Negative	Male	5	Yes	3rd dose	Yes	household	mother	Yes	8-14 days	No	No	Yes	Yes	≥ 3 days	No	No	No	Yes	No	Yes	Yes	No
Negative	Male	6	Yes	2nd dose	Yes	household	having URTI	Yes	3-7 days	Yes	Yes	Yes	Yes	≥ 3 days	No	No	No	No	No	Yes	Yes	No	No
Negative	Male	2	No		Yes	household	siblings	Yes	< 3 days	Yes	Yes	No	Yes	< 3 days	No	No	No	Yes	No	Yes	Yes	Yes	No
Negative	Male	10	Yes	3rd dose	Yes	household	mother	Yes	3-7 days	Yes	Yes	Yes	Yes	≥ 3 days	No	No	Yes	Yes	Yes	Yes	Yes	Yes	No
Negative	Male	1	Yes	1st dose	Yes	household	siblings	Yes	8-14 days	Yes	Yes	No	Yes	< 3 days	No	No	Yes	No	No	Yes	Yes	Yes	No
Negative	Male	6	Yes	3rd dose	No			Yes	3-7 days	No	Yes	No	Yes	≥ 3 days	Yes	Yes	Yes	No	No	No	Yes	No	No
Negative	Female	1	No	no documentation	No			Yes	< 3 days	No	No	Yes	No		No	Yes	No	No	No	No	Yes	No	No
Negative	Male	23	Yes	3rd dose	Yes	household	GRANDFATHER	Yes	3-7 days	Yes	Yes	Yes	Yes	≥ 3 days	No	No	Yes	Yes	Yes	No	Yes	Yes	No
Negative	Male	4	Yes	2nd dose	Yes	household	siblings	Yes	3-7 days	Yes	Yes	Yes	Yes	< 3 days	No	No	Yes	No	Yes	No	Yes	No	No
Positive	Female	2	No	no documentation	Yes	household	WHOLE FAMILY	Yes	3-7 days	Yes	Yes	Yes	Yes	< 3 days	No	No	No	No	No	No	Yes	Yes	No
Negative	Male	3	No	no documentation	Yes	nursery		Yes	< 3 days	No	Yes	Yes	No		Yes	No	Yes	Yes	Yes	Yes	Yes	No
Negative	Male	2	No		Yes	household	siblings	Yes	3-7 days	No	No	No	Yes	< 3 days	No	No	No	Yes	Yes	Yes	Yes	Yes
Negative	Male	2	Yes	1st dose	Yes	household	mother	Yes	3-7 days	Yes	Yes	No	Yes	≥ 3 days	No	No	Yes	No	Yes	Yes	Yes	Yes	No
Negative	Female	13	Yes	3rd dose	Yes	SICK PEOPLE		Yes	3-7 days	Yes	Yes	No	Yes	≥ 3 days	No	No	No	Yes	Yes	Yes	Yes	No	No
Positive	Male	6	Yes	3rd dose	No			Yes	3-7 days	Yes	Yes	Yes	No	≥ 3 days	No	No	Yes	Yes	No	No	Yes	No	No
Positive	Female	0.6	No		Yes	household	mother	Yes	< 3 days	Yes	Yes	No	No		No	Yes	No	No	No	Yes	Yes	Yes	No
Negative	Female	1	No		Yes	NEIGHBOUR		Yes	< 3 days	Yes	Yes	Yes	Yes	≥ 3 days	No	Yes	No	Yes	No	Yes	Yes	No
Negative	Male	10	Yes	3rd dose	No			Yes	3-7 days	Yes	Yes	Yes	Yes	≥ 3 days	No	No	Yes	No	Yes	Yes	Yes	No	No
Negative	Male	3		unknown	No			Yes	< 3 days	No	No	Yes	No		No	No	Yes	Yes	No	No	No	No
Negative	Male	4	Yes	2nd dose	Yes	household	siblings	No	3-7 days	Yes	Yes	No	Yes	≥ 3 days	No	No	No	No	Yes	Yes	Yes	Yes	No
Positive	Male	0.86	No		Yes	household	whole family	Yes	3-7 days	Yes	Yes	No	No		No	Yes	No	Yes	No	No	Yes	Yes
Negative	Male	7	Yes	3rd dose	Yes	URTI contact-not stated where the contact from		Yes	> 14 days	Yes	No	Yes	Yes	≥ 3 days	No	No	No	Yes	Yes	Yes	Yes	No
Negative	Female	2	No		Yes	household	siblings	Yes	3-7 days	Yes	Yes	Yes	No		No	No	No	No	No	No	Yes	Yes
Positive	Female	3	Yes	2nd dose	Yes	household	siblings	Yes	< 3 days	No	Yes	Yes	No		No	No	No	Yes	No	No	Yes	No	No
Positive	Male	2	Yes	1st dose	No			Yes	3-7 days	Yes	Yes	Yes	Yes	< 3 days	No	No	No	Yes	No	No	Yes	No	No
Negative	Male	2	Yes	1st dose	No			Yes	> 14 days	No	No	Yes	No		No	No	No	Yes	No	Yes	Yes	No	No
Negative	Male	2	No		No			Yes	3-7 days	Yes	Yes	Yes	No		No	No	No	No	Yes	Yes	Yes	Yes	No
Negative	Male	3	Yes	1st dose	Yes	neighbor		Yes	3-7 days	No	No	No	Yes	≥ 3 days	No	No	No	No	No	Yes	Yes	Yes	No
Negative	Female	7	Yes	3rd dose	No			Yes	< 3 days	Yes	Yes	No	Yes	≥ 3 days	No	No	No	Yes	No	Yes	Yes	Yes	No
Negative	Male	2		unknown	No			Yes	3-7 days	Yes	Yes	No	Yes	≥ 3 days	No	No	No	No	No	Yes	Yes	Yes	No
Negative	Female	2		unknown	No			Yes	> 14 days	Yes	No	No	Yes	< 3 days	No	No	No	Yes	No	Yes	Yes	Yes	No
Negative	Male	12	Yes	3rd dose	Yes	caregiver with URTI		Yes	< 3 days	Yes	Yes	No	Yes	< 3 days	No	No	No	No	No	No	Yes	No	No
Negative	Male	0.93	No		No			Yes	3-7 days	No	Yes	Yes	Yes	< 3 days	No	No	No	No	No	No	Yes	No	No
Negative	Male	5	Yes	2nd dose	No			Yes	8-14 days	Yes	Yes	No	Yes	≥ 3 days	No	No	No	Yes	No	Yes	Yes	Yes	No
Negative	Female	1	No		Yes	household	mother	Yes	< 3 days	Yes	No	No	Yes	< 3 days	No	No	Yes	No	No	No	Yes	Yes	No
Negative	Female	2	Yes	1st dose	Yes	household	grandfather	Yes	< 3 days	No	No	No	Yes	< 3 days	No	No	Yes	Yes	No	Yes	Yes	Yes	No
Negative	Male	15	Yes	3rd dose	Yes	household	siblings	Yes	3-7 days	No	Yes	No	Yes	≥ 3 days	No	No	Yes	Yes	No	Yes	Yes	Yes	No
Negative	Female	3	Yes	2nd dose	No			Yes	> 14 days	Yes	Yes	Yes	No		No	No	No	Yes	Yes	Yes	Yes	No	No
Negative	Female	3	Yes	2nd dose	Yes	household	mother	Yes	3-7 days	Yes	Yes	No	No		No	No	No	No	No	Yes	Yes	Yes	No
Negative	Male	7	Yes	3rd dose	Yes	nursery	baby sitter	Yes	3-7 days	Yes	Yes	No	Yes	< 3 days	No	No	No	No	No	No	Yes	No	No
Positive	Female	3	No		Yes	household	siblings	Yes	< 3 days	Yes	Yes	Yes	Yes	< 3 days	No	No	Yes	No	No	No	Yes	No	No
Positive	Female	2	Yes	1st dose	Yes	household	grandfather	Yes	3-7 days	Yes	Yes	No	Yes	< 3 days	No	No	Yes	Yes	No	Yes	Yes	Yes	No
Negative	Male	1	No		Yes	household	siblings	Yes	3-7 days	No	No	Yes	Yes	< 3 days	No	No	No	No	No	No	Yes	No	No
Negative	Male	3	Yes	2nd dose	Yes	household	siblings	Yes	3-7 days	Yes	Yes	Yes	No		No	No	No	Yes	Yes	Yes	Yes	No	No
Positive	Female	2	Yes	1st dose	Yes	household	all family members have URTI	Yes	3-7 days	No	Yes	No	Yes	≥ 3 days	No	No	No	No	No	No	Yes	No
Negative	Female	1	Yes	1st dose	Yes	household	whole family URTI 5x	Yes	3-7 days	Yes	Yes	Yes	Yes	< 3 days	No	No	Yes	No	No	No	Yes	No	No
Negative	Male	19	Yes	unknown	No			Yes	3-7 days	No	No	No	Yes	≥ 3 days	No	No	No	No	No	No	Yes	Yes	No
Negative	Female	2	Yes	1st dose	Yes	household	siblings	Yes	< 3 days	No	No	No	Yes	< 3 days	No	No	Yes	No	No	No	Yes	No	No
Negative	Female	3	Yes	2nd dose	No			Yes	8-14 days	Yes	No	No	Yes	≥ 3 days	No	No	Yes	Yes	Yes	Yes	Yes	No	No
Positive	Female	2	No		Yes	household	mother	Yes	8-14 days	Yes	Yes	No	No		No	No	No	No	No	No	Yes	Yes	No
Positive	Male	3	Yes	2nd dose	Yes	household	siblings	Yes	3-7 days	Yes	Yes	Yes	Yes	≥ 3 days	No	No	No	No	No	No	Yes	Yes	No
Negative	Male	10	Yes		Yes	others	others	Yes	3-7 days	Yes	No	No	Yes	≥ 3 days	No	No	No	Yes	Yes	Yes	Yes	No	No
Positive	Male	7	Yes	3rd dose	No			Yes	>14 days	No	Yes	No	Yes	≥ 3 days	No	No	No	Yes	Yes	No	Yes	Yes	No
Negative	Male	2	Yes	1st dose	No			Yes	< 3 days	No	No	No	No		No	No	No	No	No	Yes	Yes	No	No
Negative	Male	3	Yes	2nd dose	Yes	household	mother	Yes	< 3 days	No	No	No	Yes	≥ 3 days	No	No	No	No	No	Yes	Yes	No	No
Negative	Male	15	Yes	3rd dose	No			Yes	< 3 days	No	No	No	Yes	< 3 days	No	No	No	No	No	No	Yes	No	No
Positive	Male	2	Yes	1st dose	Yes	household	mother	Yes	3-7 days	Yes	Yes	Yes	No		No	No	No	Yes	Yes	No	Yes	Yes	No
Negative	Male	5	Yes	3rd dose	No			Yes	< 3 days	No	No	Yes	No		No	No	Yes	No	No	No	Yes	No	No
Positive	Male	3	No		Yes	household	siblings	Yes	> 14 days	Yes	Yes	Yes	No		No	Yes	No	No	No	No	Yes	Yes	No
Positive	Male	0.9	No		No			Yes	3-7 days	No	No	No	Yes	< 3 days	No	No	No	No	No	No	Yes	Yes	No
Positive	Male	2	Yes	1st dose	Yes	household	mother	Yes	3-7 days	Yes	Yes	No	Yes	< 3 days	No	No	Yes	Yes	No	No	Yes	Yes	No
Negative	Male	1		unknown	Yes	household	siblings	Yes	3-7 days	No	No	No	Yes	< 3 days	No	No	No	No	No	No	Yes	Yes	No
Negative	Female	15		unknown	Yes	household	mother	Yes	< 3 days	Yes	No	Yes	Yes	≥ 3 days	No	No	No	No	No	No	No	No	No
Positive	Male	5		unknown	Yes	household	father	Yes	3-7 days	Yes	Yes	Yes	No		No	No	No	No	No	No	Yes	Yes	No
Negative	Male	2	Yes	no documentation	No			Yes	3-7 days	No	No	No	No		No	No	No	No	No	No	Yes	No	No
Negative	Female	2	Yes	no documentation	Yes	household	siblings	Yes	< 3 days	No	No	No	Yes	< 3 days	No	No	Yes	No	No	No	Yes	Yes	No
Negative	Female	8	Yes	no documentation	No			Yes	< 3 days	Yes	Yes	Yes	Yes	< 3 days	No	No	No	No	No	Yes	Yes	No	No
Negative	Female	6	No		No			Yes	< 3 days	No	No	Yes	Yes	≥ 3 days	No	No	Yes	Yes	Yes	No	Yes	No	No
Negative	Male	1	No		Yes	neighbour's child (always play with patient)		Yes	3-7 days	No	Yes	Yes	No		No	Yes	No	Yes	No	No	Yes	Yes	No
Negative	Female	0.76	No		Yes	household	siblings	Yes	3-7 days	No	Yes	Yes	No		No	No	Yes	Yes	No	No	Yes	Yes	No
Negative	Male	2	Yes	unknown	Yes	household	mother	Yes	3-7 days	Yes	Yes	Yes	No		No	No	No	Yes	No	No	Yes	Yes	No
Negative	Male	1	Yes	1st dose	Yes	household	mother	Yes	3-7 days	Yes	No	Yes	Yes	≥ 3 days	Yes	Yes	No	No	No	No	Yes	Yes	No
Negative	Female	1			Yes	household	siblings	Yes	3-7 days	Yes	Yes	Yes	No		No	No		Yes	No	Yes	Yes	Yes	No
Negative	Male	4	Yes	1st dose	No			Yes	3-7 days	Yes	No	Yes	No		No	No	Yes	No	No	No	Yes	No	No
Negative	Female	38	Yes	3rd dose	Yes	household	siblings	Yes	< 3 days	No	Yes	Yes	Yes	< 3 days	No	No	Yes	No	No	No	Yes	Yes	No
Negative	Female	1	No		Yes	household	others	Yes	3-7 days	Yes	Yes	No	No		No	No	No	No	No	No	Yes	Yes	No
Negative	Female	18	Yes	no documentation	No			Yes	3-7 days	Yes	Yes	Yes	No		No	No	Yes	Yes	No	No	Yes	No	No
Negative	Male	4	Yes	1st dose	No			Yes	3-7 days	Yes	No	Yes	No		No	No	Yes	No	No	No	Yes	No	No
Positive	Female	2		unknown	Yes	household	mother	Yes	3-7 days	Yes	Yes		No		No	No	Yes	Yes	Yes	Yes	Yes	Yes	No
Negative	Male	21	Yes	3rd dose	No			No		No	No	No	Yes	< 3 days	No	No	No	No	No	Yes	Yes	No	No
Negative	Female	11			No			Yes	< 3 days	No	No	Yes	Yes	< 3 days	No	No	No	No	No	No	Yes	No
Negative	Male	1	Yes	no documentation	No			Yes	< 3 days	No	No	No	No			No	No	No	No	Yes	Yes	Yes
Negative	Male	23	Yes	unknown	Yes	household	mother	Yes	3-7 days	No	No	No	Yes	≥ 3 days	No	No	Yes	Yes	No	Yes		No
Positive	Male	4	No		Yes	not specified	siblings	Yes	> 14 days	Yes	Yes		Yes	< 3 days	No	No		Yes	Yes	Yes	Yes	Yes	No
Negative	Female	8			Yes	household	uncle	Yes	3-7 days	No	Yes		Yes	≥ 3 days	No	No	No	No	Yes	Yes	Yes	Yes
Negative	Male	14	Yes	3rd dose	No			Yes	< 3 days	No	No	No	Yes	< 3 days	No	No	Yes	No	Yes	No	Yes	No	No
Negative	Male	2	Yes	no documentation	Yes	household	siblings	Yes	< 3 days	No	No	No	Yes	< 3 days	No	No	Yes	No	Yes	No	Yes	Yes	No
Negative	Female	1	Yes	no documentation	Yes	household	siblings	Yes	3-7 days		Yes	No	No		No	No	No	No	No	No	Yes	No	No
Negative	Male	2	Yes	no documentation	No			Yes	3-7 days	Yes	No					No	No	No	No	No	Yes	No	No
Negative	Male	4	Yes	no documentation	Yes	household	siblings	Yes	3-7 days	No	Yes	No	Yes	< 3 days	No	No	Yes	No	Yes	No	Yes	No	No
Positive	Male	0.7	Yes	no documentation	Yes	household	siblings	Yes	< 3 days	Yes	Yes	No	Yes	< 3 days	No	No	No	No	No	No	Yes		No
Negative	Male	1	Yes	no documentation	Yes		siblings	Yes	3-7 days	No	No	Yes	Yes	≥ 3 days	No	No	No	Yes	Yes	No	Yes	No	No
Positive	Male	5	Yes	no documentation	Yes	household	AUNTY	Yes	3-7 days	Yes	No	Yes	No		No	No	No	No	Yes	Yes	Yes	No	No
Negative	Female	1	Yes	no documentation	Yes	household	cousin	Yes	< 3 days	No	Yes	No	Yes	< 3 days	No	No	No	No	No	No	Yes	No	No
Negative	Female	18	Yes	no documentation	No			Yes	8-14 days	Yes	Yes	Yes	Yes	≥ 3 days		No	No	Yes	No	Yes		No	No
Positive	Female	3	Yes	no documentation	Yes	household	siblings	Yes	3-7 days	No	No	Yes	Yes	< 3 days	Yes	No	No	No	No	No	Yes	No	No
Negative	Male	24	Yes	no documentation	No			Yes	3-7 days	Yes	Yes	No	Yes	≥ 3 days	No	No	No	No	No	Yes	Yes		No
Positive	Male	0.78	Yes	no documentation	Yes	household	siblings	Yes	< 3 days	No	No	Yes	Yes	< 3 days	No	Yes	Yes	No	No	No		No	No
Positive	Female	2	No		Yes	household	siblings	Yes	> 14 days	Yes	No	No	Yes	≥ 3 days	No	No	Yes	Yes	No	Yes	Yes	No	No
Negative	Female	2	Yes	no documentation	Yes	household	Family members	Yes	< 3 days	No	Yes	No	Yes	< 3 days	Yes	No	Yes	No	No	No	Yes	No	No
Negative	Male	31	Yes	no documentation	Yes	household	siblings	Yes	3-7 days	Yes	Yes	No	Yes	≥ 3 days	Yes	No	Yes	No	Yes	No		No	No
Negative	Female	34	Yes	no documentation	No			Yes	3-7 days	Yes	Yes	No	Yes	≥ 3 days		No	Yes	Yes	No	No	Yes	No	No
Negative	Male	3	No		No			Yes	< 3 days	Yes	Yes	Yes	No		No	No	Yes	No	No	Yes	Yes	No	No
Negative	Male	53	Yes	no documentation				Yes	< 3 days	No	No	Yes	Yes	≥ 3 days		No	Yes	Yes	No	No		Yes	No
Negative	Female	2	No		No			Yes	< 3 days	Yes	Yes	No	Yes	< 3 days	No	No	No	No	No	No	Yes	No	No
Negative	Male	0.5	No		Yes	household	siblings	Yes	< 3 days	Yes	Yes	No	No		No	No	No	No	No	No	Yes	Yes	No
Negative	Male	8	Yes	no documentation	No			Yes		Yes	Yes	Yes	No		No	No	No	No	No	Yes	Yes	No	No
Negative	Female	0.85	No		No			Yes	3-7 days	Yes	Yes	No	Yes	≥ 3 days	No	No		No	No	No	Yes		No
Negative	Female	2	No		Yes	household	AUNTY	Yes	3-7 days	Yes	Yes	Yes	No		No	Yes	No	Yes	Yes	No	Yes	No	No
Negative	Male	21	Yes	no documentation	No			Yes	> 14 days	Yes	Yes	Yes	Yes	≥ 3 days	No	No	Yes	Yes	No	Yes	Yes	No	No
Negative	Male	10	Yes	no documentation	No			Yes	3-7 days	Yes	Yes		Yes	≥ 3 days	No	No	Yes	Yes	Yes	No	Yes	No	No
Negative	Female	2	No		No			Yes	3-7 days	Yes	Yes	No	No			No	No	Yes	No	No			No
Negative	Male	17	Yes	no documentation	No			Yes	< 3 days	No	No	Yes	Yes	< 3 days	No	No	Yes	No	Yes		No	No	No
Negative	Male	12	Yes	no documentation	No			No		No	No	No	Yes	< 3 days	No	No	No	No	No	No	No	No	No
Negative	Female	4		unknown	No			Yes	3-7 days	Yes	Yes	No	Yes	≥ 3 days	No	No	Yes	Yes	No	No	Yes	Yes	No
Negative	Male	12		no documentation	Yes	household	cousin		3-7 days	No	No	No	Yes	≥ 3 days	No	No	No	No	No	No		No	No
Negative	Male	25	Yes	no documentation	Yes		NEIGHBOUR	Yes	3-7 days	No	No	No	Yes	≥ 3 days	No	No	No	Yes	No	No	Yes	No	No
Positive	Male	1	No		Yes	household	siblings	Yes	8-14 days	No	No	No	Yes		No	No	No	No	No	No	Yes	No	No
Negative	Female	7	Yes	no documentation	Yes	household	mother	Yes	> 14 days	Yes	Yes	No	Yes	≥ 3 days	No	No	No	No	No	Yes		No	No
Positive	Female	11	Yes	3rd dose	No			Yes	< 3 days	Yes	Yes	Yes	Yes	< 3 days	No	No	Yes	Yes	No	No	Yes	No	No
Negative	Male	2	Yes	1st dose	Yes	household	siblings	Yes	3-7 days	Yes	Yes	Yes	Yes	< 3 days	No	No	No	No	No	No	Yes	Yes	No
